# Supplementary material for: Identification and characterisation of temporal abundance of microRNAs in synovial fluid from an experimental equine model of osteoarthritis
Source: Equine Vet J. 2025 Jan 8;57(4):1138–50. doi: 10.1111/evj.14456 (PMC12135755; doi:10.1111/evj.14456)
Supplement: Supplementary file 3 — Table S2. Table of all miRNAs identified in synovial fluid. [file EVJ-57-1138-s002.xlsx]

## Sheet: table
#VALUE!
Table S2: Table of all miRNAs identified in synovial fluid. Columns show pairwise comparisons between different days. Log FC, P and FDR are shown for each comparison.
log CPM; log counts per million; logFC, log fold change; PV, p-value; FDR, false discovery adjusted p-value; D, day
			Log fold change pairwise comparisons			p values pairwise comparisons			FDR pairwise comparisons
gene_id	gene_name	logCPM	logFC,D28,vs,D0	logFC,D70,vs,D0	logFC,D70,vs,D28	PV,D28,vs,D0	PV,D70,vs,D0	PV,D70,vs,D28	FDR,D28,vs,D0	FDR,D70,vs,D0	FDR,D70,vs,D28
GeneID:100314974	eca-let-7e	7.25585	-2.03832	0.213985	2.2523	0.000176	0.661198	1.42e-05	0.039039	1	0.069427
GeneID:100314986	eca-miR-101	7.05979	-2.41361	-0.31059	2.10302	4.45e-05	0.581054	0.000154	0.029065	1	0.093038
GeneID:100314942	eca-miR-374a	4.67643	-3.3906	-0.08638	3.30423	0.000132	0.928116	0.00011	0.036464	1	0.093038
GeneID:100314805	MIR101-1	5.75187	-2.315	0.059696	2.3747	0.000196	0.916725	7.44e-05	0.041604	1	0.093038
GeneID:100314818	MIR26A	11.1611	-2.5219	-0.09193	2.42997	0.000234	0.886777	0.000172	0.046892	1	0.093038
GeneID:100314800	eca-miR-29a	9.07119	-1.78559	0.208391	1.99398	0.000796	0.683989	9.28e-05	0.098569	1	0.093038
GeneID:100314824	eca-miR-27a	10.8857	-1.90001	0.246887	2.1469	0.001159	0.65563	0.000142	0.106037	1	0.093038
GeneID:100314870	eca-miR-26a	11.1692	-2.63037	-0.0703	2.56008	0.000323	0.91919	0.000227	0.052475	1	0.11047
GeneID:104795096	eca-miR-1388	8.80455	-0.98681	0.662752	1.64956	0.035496	0.144522	0.000294	0.908795	0.952138	0.113799
GeneID:100315065	eca-miR-340-3p	7.45423	-1.65774	0.549412	2.20715	0.012345	0.372649	0.00037	0.508181	0.960467	0.113799
GeneID:100315074	eca-let-7f	9.4983	-2.70394	-0.41142	2.29251	8.28e-05	0.511584	0.000331	0.033637	1	0.113799
GeneID:100314892	eca-miR-27b	8.5924	-2.16236	-0.242	1.92036	0.000155	0.641133	0.000373	0.037764	1	0.113799
GeneID:100314852	eca-miR-192	10.7363	-1.66297	0.253679	1.91665	0.001595	0.613454	0.000283	0.12229	1	0.113799
GeneID:100315047	eca-miR-29b	2.89803	-2.41104	0.729539	3.14058	0.009185	0.363011	0.00047	0.456911	0.960467	0.134755
GeneID:100314861	eca-miR-146a	9.72064	-1.7289	0.208991	1.93789	0.003608	0.70822	0.000577	0.231459	1	0.147947
GeneID:100314799	eca-miR-183	5.69072	-2.64338	-0.82022	1.82316	2.12e-06	0.135587	0.000657	0.005156	0.952138	0.160204
GeneID:100314816	eca-miR-148b-3p	7.63556	-1.74054	-0.04919	1.69135	0.001084	0.92175	0.000888	0.104042	1	0.196713
GeneID:100314833	eca-miR-151-5p	6.36226	-2.21524	-0.20157	2.01367	0.00146	0.762629	0.001028	0.118495	1	0.217825
GeneID:100315092	eca-miR-363	3.56868	-2.06892	1.33599	3.4049	0.088499	0.227055	0.001079	0.908795	0.952138	0.219109
GeneID:100314874	eca-miR-19a	3.10087	-3.06942	-0.48063	2.58879	0.000367	0.560043	0.001847	0.055847	1	0.321594
GeneID:100314845	eca-miR-22	10.2588	-0.39279	0.855555	1.24834	0.356038	0.041595	0.002353	0.918234	0.952138	0.370006
GeneID:100315038	eca-miR-200b	3.59229	-2.97015	-0.34586	2.62429	0.001106	0.705951	0.002328	0.104042	1	0.370006
GeneID:100314867	eca-let-7g	9.91153	-2.46106	-0.46359	1.99747	0.00062	0.476834	0.002679	0.081692	0.98239	0.395809
GeneID:100314889	eca-let-7d	6.37506	-2.57295	-0.55124	2.02171	0.000539	0.399443	0.003152	0.072968	0.960467	0.426837
GeneID:100314888	eca-miR-499-3p	2.4586	-2.31456	0.232706	2.54726	0.012612	0.766767	0.003079	0.508181	1	0.426837
GeneID:100314955	eca-miR-532-3p	9.97995	-0.73445	0.613496	1.34794	0.128623	0.180037	0.003259	0.908795	0.952138	0.429381
GeneID:100315043	MIR29B	2.6908	-1.81867	1.44001	3.25868	0.129916	0.189664	0.003787	0.908795	0.952138	0.457489
GeneID:100314820	MIRLET7A	10.1018	-2.23729	-0.39248	1.84481	0.001304	0.529469	0.003879	0.11554	1	0.457489
GeneID:100314931	eca-miR-215	7.47715	-1.88522	0.384216	2.26944	0.016236	0.617479	0.003941	0.611455	1	0.457489
GeneID:100314926	eca-miR-99a	15.1591	-1.50578	-0.15589	1.34989	0.002902	0.740986	0.004449	0.199283	1	0.504368
GeneID:100315031	eca-miR-98	5.41389	-2.12315	-0.02599	2.09716	0.007258	0.978058	0.004803	0.384576	1	0.530275
GeneID:100314922	eca-miR-199b-3p	9.42969	-1.55803	0.25387	1.8119	0.025714	0.694758	0.005384	0.811641	1	0.558469
GeneID:100315112	eca-miR-30e	5.76944	-1.34451	0.703989	2.0485	0.074746	0.327645	0.005974	0.908795	0.952138	0.594348
GeneID:100314844	eca-miR-21	11.8598	-0.81372	0.846672	1.66039	0.19364	0.148302	0.006251	0.908795	0.952138	0.600753
GeneID:100314809	eca-miR-199a-3p	9.27557	-0.82569	0.838058	1.66375	0.204121	0.168002	0.006285	0.908795	0.952138	0.600753
GeneID:100314797	eca-miR-148a	15.3118	-1.47515	0.072249	1.5474	0.012549	0.890142	0.006412	0.508181	1	0.601144
GeneID:100315086	eca-miR-32	2.3102	-1.64329	1.15497	2.79826	0.166707	0.300164	0.007332	0.908795	0.952138	0.661882
GeneID:100315097	eca-miR-660	2.30471	-1.41374	1.63251	3.04624	0.263194	0.160466	0.008395	0.908795	0.952138	0.711123
GeneID:100314823	eca-miR-23a	3.81699	-1.73531	0.525674	2.26098	0.04398	0.482667	0.008176	0.908795	0.984933	0.711123
GeneID:100314808	eca-miR-186	8.72377	-1.20768	0.123473	1.33115	0.029636	0.808338	0.008323	0.880956	1	0.711123
GeneID:104795234	eca-miR-676	7.31357	-2.01646	-0.31604	1.70042	0.005177	0.643944	0.009132	0.307798	1	0.741958
GeneID:100315035	eca-miR-1839	4.98983	-2.68188	-0.67481	2.00707	0.000809	0.328128	0.010478	0.098569	0.952138	0.837358
GeneID:100314971	eca-miR-139-3p	6.09544	-2.51402	-1.7437	0.770315	4.77e-05	0.002266	0.17508	0.029065	0.952138	0.861098
GeneID:100315003	eca-miR-182	4.19417	-3.63669	-2.21008	1.42661	8.06e-05	0.020591	0.104429	0.033637	0.952138	0.861098
GeneID:100314994	eca-miR-155	6.0286	-2.22216	-1.51782	0.704336	0.000113	0.005049	0.181764	0.036464	0.952138	0.861098
GeneID:100314902	eca-miR-342-3p	5.92847	-2.58769	-1.40868	1.179	0.000836	0.043985	0.089583	0.099384	0.952138	0.861098
GeneID:100315100	eca-miR-196b	4.83567	-1.8678	-0.72956	1.13824	0.001067	0.175934	0.027988	0.104042	0.952138	0.861098
GeneID:100315102	eca-miR-122	10.107	-1.77763	-0.67809	1.09954	0.001407	0.176052	0.028903	0.116288	0.952138	0.861098
GeneID:100315026	eca-let-7c	13.2507	-1.75089	-0.47864	1.27225	0.001738	0.337789	0.012412	0.130364	0.952138	0.861098
GeneID:100314835	eca-miR-125a-3p	12.9143	-1.27207	-0.62292	0.649148	0.005167	0.149745	0.123229	0.307798	0.952138	0.861098
GeneID:100314895	eca-miR-872	2.58426	-2.54225	-0.80801	1.73424	0.005331	0.327895	0.047697	0.313125	0.952138	0.861098
GeneID:100314887	eca-miR-296	1.70234	3.99241	1.91589	-2.07652	0.021585	0.290867	0.163877	0.746306	0.952138	0.861098
GeneID:100314811	eca-miR-214	5.64429	0.72512	1.3554	0.630278	0.245676	0.018978	0.279928	0.908795	0.952138	0.861098
GeneID:100314901	eca-miR-329a	-1.62395	-0.49247	-1.75575	-1.26328	0.296696	0.072226	0.18596	0.908795	0.952138	0.861098
GeneID:100314775	eca-miR-146b-3p	10.048	-0.74608	0.862603	1.60868	0.310928	0.207865	0.026673	0.908795	0.952138	0.861098
GeneID:100314848	eca-miR-423-3p	13.8857	0.862844	0.448103	-0.41474	0.034182	0.246629	0.286279	0.908795	0.952138	0.861098
GeneID:104795223	eca-miR-7177b	6.53635	0.99794	0.494425	-0.50351	0.049302	0.298506	0.301366	0.908795	0.952138	0.861098
GeneID:104795277	eca-miR-9182	0.291971	2.81922	-1.65984	-4.47905	0.287139	0.338761	0.028631	0.908795	0.952138	0.861098
GeneID:100315109	eca-miR-656	-2.6498	-0.67144	-1.55974	-0.8883	0.345055	0.122435	0.340166	0.910477	0.952138	0.861098
GeneID:100314863	eca-miR-378	10.0226	0.467078	1.18142	0.714338	0.348741	0.018375	0.129605	0.913058	0.952138	0.861098
GeneID:100315050	eca-miR-100	9.05432	-0.49342	0.784449	1.27787	0.385797	0.131018	0.016213	0.936168	0.952138	0.861098
GeneID:100315077	eca-miR-134	-2.61204	-0.39177	-1.31137	-0.9196	0.409307	0.153515	0.326074	0.942001	0.952138	0.861098
GeneID:104795068	eca-miR-185	2.14539	1.1622	-1.835	-2.9972	0.420628	0.189158	0.02921	0.942001	0.952138	0.861098
GeneID:100315061	eca-miR-130a	-0.84795	0.528329	2.4184	1.89007	0.494458	0.182519	0.297196	0.980506	0.952138	0.861098
GeneID:100314998	eca-miR-362-3p	1.45919	0.12675	2.66305	2.5363	0.940682	0.021178	0.04061	1	0.952138	0.861098
GeneID:100315051	MIR24-1	10.9826	-0.19835	0.718697	0.917045	0.656414	0.09646	0.030445	1	0.952138	0.861098
GeneID:100314891	eca-miR-24	10.9779	-0.21573	0.712179	0.927905	0.628713	0.098031	0.028346	1	0.952138	0.861098
GeneID:100314979	eca-miR-143	10.4347	-0.24406	0.9613	1.20536	0.732246	0.123058	0.07387	1	0.952138	0.861098
GeneID:100314841	eca-miR-132	1.92241	-0.62653	-1.72921	-1.10268	0.582805	0.123217	0.307782	1	0.952138	0.861098
GeneID:100314846	eca-miR-324-3p	1.28041	-0.17652	1.89613	2.07265	0.876292	0.141287	0.143224	1	0.952138	0.861098
GeneID:104795280	eca-miR-9185	-1.14381	-0.37311	2.2687	2.64181	0.999923	0.19318	0.084078	1	0.952138	0.861098
GeneID:100315059	eca-miR-301a	-1.28596	-0.50846	-1.50958	-1.00111	0.90345	0.249624	0.345203	1	0.952138	0.861098
GeneID:100314777	eca-miR-190a	-4.26216	0.156522	1.13326	0.976742	0.999869	0.262638	0.264092	1	0.952138	0.861098
GeneID:100315025	eca-miR-758	-4.26216	0.156522	1.13326	0.976742	0.999869	0.262638	0.264092	1	0.952138	0.861098
GeneID:100315029	eca-miR-374b	-4.26216	0.156522	1.13326	0.976742	0.999869	0.262638	0.264092	1	0.952138	0.861098
GeneID:104795257	eca-miR-9156	-4.26216	0.156522	1.13326	0.976742	0.999869	0.262638	0.264092	1	0.952138	0.861098
GeneID:104797069	eca-miR-483	-3.50193	0.11928	1.19557	1.07629	0.999844	0.283851	0.265998	1	0.952138	0.861098
GeneID:104795274	eca-miR-9178	-4.01442	0.043599	1.05172	1.00812	0.999802	0.293606	0.243236	1	0.952138	0.861098
GeneID:100314853	MIR194-1	-3.30285	-0.05125	0.999257	1.0505	0.999991	0.335799	0.239929	1	0.952138	0.861098
GeneID:100315040	eca-miR-551a	-3.30285	-0.05125	0.999257	1.0505	0.999991	0.335799	0.239929	1	0.952138	0.861098
GeneID:104795137	eca-miR-9018	-3.30285	-0.05125	0.999257	1.0505	0.999991	0.335799	0.239929	1	0.952138	0.861098
GeneID:100314930	eca-miR-194	-4.50193	0.088833	0.929142	0.840309	0.999736	0.35275	0.33046	1	0.952138	0.861098
GeneID:104795262	eca-miR-9164	-4.50193	0.088833	0.929142	0.840309	0.999736	0.35275	0.33046	1	0.952138	0.861098
GeneID:100314875	eca-miR-20a	3.00338	-2.40593	-0.72672	1.67922	0.003039	0.362089	0.031808	0.202944	0.960259	0.861098
GeneID:100314776	eca-miR-184	3.91823	-2.46863	-0.59432	1.87431	0.005793	0.423461	0.021205	0.328387	0.960467	0.861098
GeneID:104795156	eca-miR-1307	8.08761	1.12568	0.36908	-0.7566	0.010461	0.384223	0.070302	0.481089	0.960467	0.861098
GeneID:100314812	MIR29C	1.10757	-1.76597	-0.79183	0.974138	0.076374	0.376452	0.299402	0.908795	0.960467	0.861098
GeneID:100314921	MIR181A	7.05481	-0.7779	0.422498	1.2004	0.14698	0.395582	0.01609	0.908795	0.960467	0.861098
GeneID:100314804	eca-miR-96	-2.39613	-1.63546	-0.52276	1.1127	0.094289	0.400917	0.232249	0.908795	0.960467	0.861098
GeneID:100314807	eca-miR-16	3.49903	-1.51767	-0.65096	0.866712	0.078184	0.434049	0.267355	0.908795	0.960467	0.861098
GeneID:104797016	eca-miR-8914	0.265863	-0.42493	1.43793	1.86286	0.699079	0.376435	0.20462	1	0.960467	0.861098
GeneID:100314935	eca-miR-188-3p	0.191393	-0.67847	2.30002	2.9785	0.943946	0.382694	0.179161	1	0.960467	0.861098
GeneID:100314928	eca-miR-331	2.17683	-0.0953	0.777448	0.872749	0.924979	0.398301	0.291351	1	0.960467	0.861098
GeneID:100315064	eca-miR-107a	2.19441	-0.60365	0.801906	1.40555	0.603862	0.420851	0.196407	1	0.960467	0.861098
GeneID:100314788	eca-miR-34a	-0.91184	1.43244	-0.98698	-2.41942	0.523948	0.430603	0.121097	1	0.960467	0.861098
GeneID:104797493	eca-miR-9174	-2.57634	0.577734	-0.41997	-0.99771	0.699351	0.440321	0.299438	1	0.960467	0.861098
GeneID:100315030	eca-miR-503	-0.19052	2.16212	0.496832	-1.66529	0.117399	0.443869	0.224264	0.908795	0.963429	0.861098
GeneID:104795130	eca-miR-9009	1.35398	-1.52596	0.116674	1.64263	0.039789	0.470084	0.036296	0.908795	0.974816	0.861098
GeneID:100314982	eca-miR-17	1.21318	-2.26398	0.936633	3.20061	0.131907	0.488844	0.027824	0.908795	0.99255	0.861098
GeneID:100315055	eca-miR-30b	2.219	-3.68642	-0.51344	3.17298	0.009913	0.7035	0.020373	0.473786	1	0.861098
GeneID:100315027	eca-let-7a	7.20701	-1.64002	-0.29994	1.34008	0.010232	0.612968	0.018713	0.479629	1	0.861098
GeneID:100314983	eca-miR-10b	14.1981	-1.4718	-0.19754	1.27425	0.012574	0.710216	0.020462	0.508181	1	0.861098
GeneID:100314984	eca-miR-30c	7.83793	-1.78148	-0.07159	1.7099	0.020896	0.920604	0.01884	0.732864	1	0.861098
GeneID:100315039	MIR30C	7.87859	-1.64634	-0.01229	1.63405	0.0273	0.986525	0.020182	0.842333	1	0.861098
GeneID:100315002	eca-miR-140-3p	9.2349	-1.14847	0.137748	1.28622	0.028264	0.783025	0.013325	0.861164	1	0.861098
GeneID:100314784	eca-miR-200a	3.01352	-1.95282	-0.25755	1.69527	0.029512	0.790175	0.047978	0.880956	1	0.861098
GeneID:100314878	eca-miR-28-3p	7.12677	-1.18169	-0.09626	1.08543	0.02989	0.849312	0.031855	0.88311	1	0.861098
GeneID:100315058	eca-miR-195	3.22683	-2.05654	0.026113	2.08265	0.031196	0.970319	0.023829	0.905246	1	0.861098
GeneID:100314855	eca-miR-106b	1.64864	-2.43064	0.60562	3.03626	0.183164	0.642798	0.047701	0.908795	1	0.861098
GeneID:100314839	eca-miR-99b	7.09108	-0.67842	-0.16447	0.513947	0.087733	0.655718	0.166943	0.908795	1	0.861098
GeneID:100314978	eca-miR-25	10.515	-0.81238	-0.24454	0.567838	0.202032	0.660956	0.333176	0.908795	1	0.861098
GeneID:100315057	eca-miR-10a	8.95829	-1.09232	-0.18715	0.905164	0.031839	0.682558	0.06139	0.908795	1	0.861098
GeneID:100314886	eca-miR-103	2.87068	-1.12281	-0.29664	0.826165	0.174046	0.710243	0.265108	0.908795	1	0.861098
GeneID:100314810	eca-miR-205	6.72715	-1.01733	0.2057	1.22303	0.097939	0.72373	0.038825	0.908795	1	0.861098
GeneID:100314834	eca-miR-30d	10.6147	-0.98825	0.144248	1.1325	0.048576	0.757317	0.017015	0.908795	1	0.861098
GeneID:100314860	eca-miR-1271a	5.86246	-1.40412	-0.1954	1.20872	0.055841	0.761353	0.082534	0.908795	1	0.861098
GeneID:100315088	eca-miR-181a	7.07485	-0.95592	0.149456	1.10538	0.079603	0.762602	0.027001	0.908795	1	0.861098
GeneID:104795058	eca-miR-8917	5.74224	-0.5775	-0.13555	0.441945	0.220721	0.769912	0.353087	0.908795	1	0.861098
GeneID:100314868	MIR128-1	4.9168	-0.80991	-0.15434	0.655571	0.175138	0.777847	0.223242	0.908795	1	0.861098
GeneID:100314970	eca-miR-615-3p	5.86805	0.884031	0.127515	-0.75652	0.075199	0.791225	0.11691	0.908795	1	0.861098
GeneID:100314862	eca-miR-218	2.31092	-1.28053	-0.24444	1.03609	0.212439	0.795169	0.241245	0.908795	1	0.861098
GeneID:100314927	eca-miR-486-3p	14.5872	1.23234	-0.19406	-1.4264	0.088338	0.796355	0.049452	0.908795	1	0.861098
GeneID:100314873	MIR16-2	3.41276	-1.20909	0.179581	1.38867	0.241856	0.809275	0.137265	0.908795	1	0.861098
GeneID:100315118	eca-miR-142-3p	8.17756	-1.15483	0.122192	1.27702	0.064257	0.837175	0.032854	0.908795	1	0.861098
GeneID:100314993	eca-miR-181b	5.35562	-0.68367	0.112375	0.79605	0.258513	0.841261	0.169838	0.908795	1	0.861098
GeneID:100314924	eca-miR-125b-5p	8.87265	-0.96724	-0.07586	0.891384	0.044141	0.864052	0.043086	0.908795	1	0.861098
GeneID:100315070	eca-miR-128	6.08119	-0.81541	-0.07013	0.745282	0.138621	0.891488	0.142858	0.908795	1	0.861098
GeneID:100314821	MIR125B	8.85907	-0.90143	0.052532	0.953963	0.057887	0.905296	0.028439	0.908795	1	0.861098
GeneID:100315105	eca-miR-191a	9.91072	-0.79625	-0.05239	0.743859	0.18574	0.924482	0.189432	0.908795	1	0.861098
GeneID:100315116	eca-miR-106a	1.39555	-2.09642	-0.12131	1.97511	0.060799	0.93463	0.057002	0.908795	1	0.861098
GeneID:100314817	eca-miR-149	5.00682	0.494651	0.016048	-0.4786	0.301911	0.971354	0.279945	0.908795	1	0.861098
GeneID:100315085	eca-miR-126-3p	6.13616	-0.67233	0.010741	0.683072	0.277592	0.983504	0.257267	0.908795	1	0.861098
GeneID:100314963	eca-miR-211	7.66242	-0.82275	0.007712	0.83046	0.112269	0.987164	0.072894	0.908795	1	0.861098
GeneID:100314929	eca-miR-33a	-1.17548	-2.07658	-0.35797	1.71861	0.31446	0.988048	0.332606	0.908795	1	0.861098
GeneID:104796242	eca-miR-9160	-3.53194	-0.95077	-0.09491	0.855856	0.308004	0.992033	0.315267	0.908795	1	0.861098
GeneID:104797027	eca-miR-3959	-4.68302	0.987033	0.122136	-0.8649	0.339662	0.999861	0.344602	0.908795	1	0.861098
GeneID:100314967	eca-miR-592	-3.58095	1.39004	0.252693	-1.13735	0.241022	0.999936	0.28231	0.908795	1	0.861098
GeneID:104795151	eca-miR-9040	-3.58095	1.39004	0.252693	-1.13735	0.241022	0.999936	0.28231	0.908795	1	0.861098
GeneID:104795165	eca-miR-9056	-4.33257	1.14652	-0.15437	-1.30089	0.332117	1	0.204613	0.908795	1	0.861098
GeneID:100314773	eca-miR-107b	0.942249	-1.23157	-0.12364	1.10793	0.347483	0.920412	0.334395	0.911789	1	0.861098
GeneID:104795139	eca-miR-9021	4.26243	-0.53277	0.111405	0.644179	0.367869	0.837483	0.246275	0.920994	1	0.861098
GeneID:100314915	eca-miR-494	-2.7125	1.33578	-0.3291	-1.66488	0.387576	1	0.203941	0.936829	1	0.861098
GeneID:100315094	eca-miR-500	-1.16881	-1.39061	0.46309	1.8537	0.401583	0.934463	0.206391	0.942001	1	0.861098
GeneID:100314780	eca-miR-346	-5.33257	0.832448	-0.15265	-0.9851	0.431291	0.999726	0.278862	0.942001	1	0.861098
GeneID:100314977	eca-miR-129b-3p	3.5648	0.554959	-0.26096	-0.81592	0.483877	0.718783	0.288048	0.973514	1	0.861098
GeneID:100315022	eca-miR-299	-3.49437	0.961657	-0.26209	-1.22375	0.522853	1	0.329882	0.999572	1	0.861098
GeneID:100314950	eca-miR-502-3p	1.15329	-0.44568	0.688065	1.13375	0.720366	0.54499	0.318356	1	1	0.861098
GeneID:100314969	eca-miR-197	5.41602	0.238288	-0.32602	-0.5643	0.705264	0.557283	0.311875	1	1	0.861098
GeneID:104796494	eca-miR-9163	0.392222	1.39194	-0.67292	-2.06486	0.663408	0.635139	0.354763	1	1	0.861098
GeneID:100314925	eca-miR-802	-2.03476	-0.65235	0.545	1.19735	0.999701	0.999744	0.170504	1	1	0.861098
GeneID:104795121	eca-miR-8997	-2.61972	-0.66828	0.545903	1.21418	0.999753	0.999792	0.169295	1	1	0.861098
GeneID:100314914	eca-miR-493b	-4.91253	0.406256	-0.48514	-0.89139	1	1	0.330742	1	1	0.861098
GeneID:100315103	eca-miR-212	-4.91253	0.406256	-0.48514	-0.89139	1	1	0.330742	1	1	0.861098
GeneID:100315111	eca-miR-424	-4.91253	0.406256	-0.48514	-0.89139	1	1	0.330742	1	1	0.861098
GeneID:100314966	eca-miR-129a-3p	3.70794	1.42497	0.780483	-0.64449	0.06613	0.256925	0.363062	0.908795	0.952138	0.869281
GeneID:104797070	eca-miR-1379	2.30307	1.14728	0.169656	-0.97763	0.309759	0.852679	0.369131	0.908795	1	0.875344
GeneID:100315006	eca-miR-200c	2.39428	-1.93822	-1.18182	0.756406	0.025972	0.180874	0.386827	0.811641	0.952138	0.882247
GeneID:100314851	eca-miR-632	-0.88943	-0.12687	-1.18237	-1.0555	0.979243	0.386003	0.418207	1	0.960467	0.882247
GeneID:100315028	eca-miR-20b	-2.38999	-0.11579	-1.19102	-1.07523	0.930413	0.404729	0.398716	1	0.960467	0.882247
GeneID:104796236	eca-miR-8986a	3.08207	-0.06613	0.459083	0.525209	0.925568	0.458305	0.393751	1	0.96762	0.882247
GeneID:100314894	eca-miR-7	3.65582	-0.99609	-0.40876	0.587328	0.154215	0.538285	0.379944	0.908795	1	0.882247
GeneID:104795158	eca-miR-9047	-0.86935	-1.0788	-0.00122	1.07758	0.417639	0.990178	0.394606	0.942001	1	0.882247
GeneID:100315063	eca-miR-365	0.536418	-0.57204	1.12783	1.69988	0.837405	0.543748	0.41859	1	1	0.882247
GeneID:100314829	eca-miR-130b	0.809516	-0.01929	1.73273	1.75202	0.874212	0.395451	0.42942	1	0.960467	0.885918
GeneID:100314938	eca-miR-222	9.82901	-0.41213	-0.11233	0.299801	0.313234	0.77021	0.42926	0.908795	1	0.885918
GeneID:100315091	eca-miR-223	2.73918	-0.50715	-1.30433	-0.79718	0.618182	0.242287	0.430912	1	0.952138	0.888136
GeneID:100314917	eca-miR-543	3.07143	-0.50162	0.67309	1.17471	0.752016	0.609838	0.433666	1	1	0.88974
GeneID:100314774	eca-miR-1296	0.56623	2.92796	3.72835	0.800384	0.034886	0.007759	0.436568	0.908795	0.952138	0.890861
GeneID:100314782	MIR7-1	3.64994	-0.85169	-0.39683	0.454861	0.167988	0.506665	0.444372	0.908795	1	0.896488
GeneID:100315033	eca-miR-141	-4.08512	-0.7049	-1.26893	-0.56402	0.34006	0.161231	0.452991	0.908795	0.952138	0.900598
GeneID:100314904	eca-miR-370	0.249207	0.277431	-1.255	-1.53243	0.928238	0.492053	0.452429	1	0.994673	0.900598
GeneID:100314989	eca-miR-345-3p	3.25259	-0.16971	0.359561	0.529275	0.823152	0.62309	0.453978	1	1	0.900598
GeneID:100314906	eca-miR-379	1.73988	-0.99508	0.161543	1.15662	0.550654	0.932021	0.456415	1	1	0.902603
GeneID:100314909	eca-miR-409-3p	6.64308	2.49488	2.01502	-0.47986	0.000275	0.001573	0.463383	0.048625	0.952138	0.908645
GeneID:100315011	eca-miR-144	-3.36347	-0.43977	-1.08504	-0.64527	0.462798	0.232327	0.463204	0.96006	0.952138	0.908645
GeneID:104797028	eca-miR-329b	1.92841	3.8011	3.11624	-0.68486	0.00111	0.006886	0.46748	0.104042	0.952138	0.913047
GeneID:104795085	eca-miR-8950	-3.91253	0.347619	-0.30606	-0.65368	0.999623	0.999661	0.474497	1	1	0.915457
GeneID:100315101	eca-miR-29c	1.04761	-2.87459	-1.49042	1.38417	0.150707	0.411166	0.475651	0.908795	0.960467	0.916521
GeneID:104795210	eca-miR-9120	-0.60396	-2.30799	-1.68166	0.62633	0.21173	0.469943	0.479633	0.908795	0.974816	0.919768
GeneID:100314941	eca-miR-361-3p	8.50044	-0.2273	0.084819	0.312118	0.631547	0.850377	0.482478	1	1	0.919768
GeneID:100314997	eca-miR-221	7.68533	0.092941	0.509613	0.416672	0.888588	0.402056	0.483555	1	0.960467	0.919964
GeneID:104797054	eca-miR-3548	0.892605	-0.32308	0.863002	1.18608	0.939115	0.601129	0.483724	1	1	0.919964
GeneID:100314903	eca-miR-369-3p	-3.30419	-0.95739	-1.47558	-0.51818	0.29551	0.135875	0.489175	0.908795	0.952138	0.922534
GeneID:100314949	eca-miR-501-5p	4.39635	1.11108	0.727169	-0.38391	0.110758	0.285415	0.53648	0.908795	0.952138	0.925229
GeneID:100314876	MIR92A	9.13969	-0.18415	-0.48642	-0.30227	0.714545	0.274583	0.526317	1	0.952138	0.925229
GeneID:104796239	eca-miR-744	8.06954	0.143682	0.410325	0.266643	0.747632	0.326541	0.52262	1	0.952138	0.925229
GeneID:100314910	eca-miR-411	0.315462	0.19698	1.23368	1.0367	0.938341	0.494791	0.53544	1	0.994673	0.925229
GeneID:100315012	eca-miR-338-3p	-0.40501	-1.90917	-0.54034	1.36883	0.342979	0.64516	0.516375	0.910477	1	0.925229
GeneID:100314890	eca-miR-23b	2.64314	-1.08482	-0.42956	0.655256	0.39642	0.695532	0.511967	0.942001	1	0.925229
GeneID:100314843	eca-miR-196a	-0.30774	-2.59478	-1.2123	1.38248	0.395126	0.796657	0.523682	0.942001	1	0.925229
GeneID:104795106	eca-miR-8976	-2.40558	0.014677	0.823516	0.808839	0.999927	0.559992	0.517494	1	1	0.925229
GeneID:100314872	eca-miR-15a	-0.74817	-0.87377	0.274789	1.14856	0.686086	0.869353	0.519249	1	1	0.925229
GeneID:100314877	eca-miR-1248	-1.5224	1.25541	1.96521	0.7098	0.376274	0.159277	0.543168	0.926844	0.952138	0.928097
GeneID:100314865	eca-miR-1301	0.89205	-2.78273	-1.87598	0.906748	0.169944	0.276247	0.552668	0.908795	0.952138	0.930784
GeneID:104795190	eca-miR-9094	1.99726	0.389481	1.56413	1.17465	0.830157	0.396198	0.54627	1	0.960467	0.930784
GeneID:104797029	eca-miR-8958	-4.5906	0.293807	-0.24813	-0.54193	0.999669	0.999701	0.554174	1	1	0.930784
GeneID:100314801	eca-miR-335	-4.5906	0.293807	-0.24813	-0.54193	0.999669	0.999701	0.554175	1	1	0.930784
GeneID:100315054	eca-miR-301b-3p	-4.5906	0.293806	-0.24813	-0.54193	0.999669	0.999701	0.554177	1	1	0.930784
GeneID:100315117	eca-miR-542-3p	-4.5906	0.293806	-0.24813	-0.54193	0.999669	0.999701	0.554178	1	1	0.930784
GeneID:100314948	MIR500-1	-0.1505	-1.39566	0.115109	1.51077	0.643112	0.901063	0.558662	1	1	0.934298
GeneID:100314934	eca-miR-1298	-0.76337	0.706402	2.06313	1.35673	0.685214	0.24429	0.562811	1	0.952138	0.938102
GeneID:100315115	eca-miR-495	0.593548	0.679288	1.65291	0.973621	0.725899	0.42154	0.57488	1	0.960467	0.946804
GeneID:100315010	eca-miR-150	3.34016	-2.60912	-2.13396	0.475157	0.008227	0.012504	0.580839	0.422154	0.952138	0.952054
GeneID:100314880	eca-miR-206	2.00039	0.94211	1.90262	0.960515	0.54782	0.276982	0.580943	1	0.952138	0.952054
GeneID:104797065	eca-miR-9104	0.087437	1.81406	0.867301	-0.94676	0.383223	0.696618	0.592212	0.933216	1	0.961383
GeneID:104795254	eca-miR-9151	0.099049	1.21227	-0.2824	-1.49467	0.705399	0.913519	0.594271	1	1	0.962654
GeneID:100315110	eca-miR-350	-1.83815	0.307011	1.3656	1.05859	0.734911	0.368036	0.594649	1	0.960467	0.962775
GeneID:104797094	eca-miR-9180	-2.29056	1.14791	0.608869	-0.53904	0.317054	0.46241	0.60982	0.908795	0.969198	0.972798
GeneID:104795089	eca-miR-3958	-0.10746	0.634063	1.31538	0.681317	0.778771	0.446048	0.632908	1	0.963547	0.990506
GeneID:100315018	MIR19B	1.18777	-0.90245	-0.34438	0.558066	0.482102	0.793563	0.634445	0.972532	1	0.991963
GeneID:100314840	eca-miR-1180	5.47181	0.039872	-0.19395	-0.23383	0.938077	0.699915	0.635045	1	1	0.991963
GeneID:104795263	eca-miR-3613	-3.83281	0.311873	0.844462	0.53259	0.567164	0.393881	0.64903	1	0.960467	0.998385
GeneID:104795193	eca-miR-9097	2.27153	1.13588	0.697412	-0.43847	0.217888	0.46394	0.645938	0.908795	0.971107	0.998385
GeneID:104795205	eca-miR-8934	-2.23784	0.088582	0.770472	0.681891	0.970482	0.656158	0.644612	1	1	0.998385
GeneID:104797407	eca-miR-8951	-1.77832	-0.60469	-0.02803	0.576665	0.598537	0.889217	0.650563	1	1	0.998385
GeneID:104797037	eca-miR-8992	2.88619	1.63726	1.5748	-0.06247	0.045089	0.049876	0.936462	0.908795	0.952138	1
GeneID:104795063	eca-miR-8926	0.604903	-3.15477	-3.02186	0.132905	0.047756	0.063282	0.999905	0.908795	0.952138	1
GeneID:100314965	eca-miR-429	1.40388	-1.80074	-1.94059	-0.13984	0.125232	0.072559	0.917199	0.908795	0.952138	1
GeneID:100315098	eca-miR-92a	9.67562	-0.55521	-0.66434	-0.10913	0.238632	0.113103	0.803544	0.908795	0.952138	1
GeneID:100315014	eca-miR-1842	2.97136	1.00618	1.26044	0.254263	0.251033	0.134409	0.712553	0.908795	0.952138	1
GeneID:100315008	MIR7-2	3.93354	-0.83829	-0.75317	0.085126	0.155754	0.163597	0.877489	0.908795	0.952138	1
GeneID:100314825	eca-miR-326	3.93722	1.06048	0.880903	-0.17958	0.132774	0.187111	0.769054	0.908795	0.952138	1
GeneID:100315021	eca-miR-204b	2.90286	-2.28313	-1.65698	0.626146	0.209118	0.187877	0.661164	0.908795	0.952138	1
GeneID:100315044	eca-miR-490-3p	-3.60952	-1.33031	-1.35632	-0.02601	0.210022	0.207342	0.999962	0.908795	0.952138	1
GeneID:100315005	eca-miR-92b	5.9588	-0.75463	-0.61253	0.142097	0.169648	0.223901	0.775376	0.908795	0.952138	1
GeneID:100315069	eca-miR-18a	-3.4003	-1.46736	-1.39072	0.076636	0.210171	0.252161	1	0.908795	0.952138	1
GeneID:104797079	eca-miR-506a	-3.91163	-1.13444	-1.21251	-0.07807	0.290618	0.256618	0.999872	0.908795	0.952138	1
GeneID:104795213	eca-miR-9123	-2.81534	-1.53335	-1.46661	0.066744	0.222274	0.256702	0.999911	0.908795	0.952138	1
GeneID:100314802	eca-miR-489	-2.5626	-1.52118	-1.46504	0.056138	0.240357	0.269674	0.999853	0.908795	0.952138	1
GeneID:104795269	eca-miR-191b	5.90069	0.929616	0.680596	-0.24902	0.15834	0.278643	0.66351	0.908795	0.952138	1
GeneID:100315089	eca-miR-105	-3.5626	-1.35976	-1.29548	0.064284	0.242248	0.282488	0.999662	0.908795	0.952138	1
GeneID:100314972	eca-miR-34b-3p	-4.4003	-1.20275	-1.12226	0.080489	0.245889	0.30127	0.999832	0.908795	0.952138	1
GeneID:100315075	eca-miR-31	-4.4003	-1.20275	-1.12226	0.080489	0.245889	0.30127	0.999832	0.908795	0.952138	1
GeneID:104795256	eca-miR-9154	-4.4003	-1.20275	-1.12226	0.080489	0.245889	0.30127	0.999832	0.908795	0.952138	1
GeneID:104795103	eca-miR-8971	-2.3146	1.32592	1.14294	-0.18298	0.291811	0.313921	0.980666	0.908795	0.952138	1
GeneID:100314932	eca-miR-664	-3.20259	-1.24296	-1.0776	0.165364	0.241191	0.346756	0.99985	0.908795	0.952138	1
GeneID:100314803	eca-miR-653	-4.5626	-1.0849	-1.02182	0.063081	0.295623	0.34684	1	0.908795	0.952138	1
GeneID:100314988	eca-miR-154a	-4.5626	-1.0849	-1.02182	0.063081	0.295623	0.34684	1	0.908795	0.952138	1
GeneID:100314980	eca-miR-874	2.32301	1.25738	1.58921	0.331828	0.345892	0.176188	0.764508	0.910477	0.952138	1
GeneID:100315015	eca-miR-145	2.81304	1.25514	1.48816	0.233028	0.422743	0.297371	0.855639	0.942001	0.952138	1
GeneID:100314976	MIR365-1	0.643544	-1.08492	-1.15426	-0.06935	0.400555	0.348326	0.950805	0.942001	0.952138	1
GeneID:100314908	eca-miR-382	1.14983	-1.45316	-1.91488	-0.46172	0.447089	0.324754	0.829614	0.953234	0.952138	1
GeneID:100314947	eca-miR-450c	2.27338	0.999175	1.18941	0.19023	0.457336	0.328103	0.822546	0.955642	0.952138	1
GeneID:100314996	eca-miR-1468	7.14663	0.273954	0.472216	0.198262	0.593081	0.304568	0.678431	1	0.952138	1
GeneID:104795261	eca-miR-9162	-3.27951	-0.54205	-1.00886	-0.46682	1	0.326816	1	1	0.952138	1
GeneID:100314900	eca-miR-323-3p	-1.52588	1.82149	1.15701	-0.66447	0.209192	0.357027	0.709323	0.908795	0.953371	1
GeneID:100315095	eca-miR-505	3.65395	0.547383	0.742538	0.195155	0.524655	0.359543	0.769589	1	0.956753	1
GeneID:104797073	eca-miR-9137	-1.19574	-1.31105	-1.25859	0.052468	0.363589	0.382787	0.999942	0.918234	0.960467	1
GeneID:100314939	eca-miR-224	4.66703	-0.3858	-0.78814	-0.40235	0.710414	0.374809	0.670743	1	0.960467	1
GeneID:100314814	MIR9A	-1.83281	0.42412	0.887268	0.463148	0.602924	0.404308	0.885207	1	0.960467	1
GeneID:100314937	eca-miR-19b	1.35598	-1.21722	-0.90081	0.316413	0.329366	0.457979	0.767332	0.908795	0.96762	1
GeneID:100314991	eca-miR-485-3p	3.50822	0.850973	0.544594	-0.30638	0.284153	0.5007	0.699173	0.908795	0.995932	1
GeneID:100314828	MIR1-1	4.32595	-0.79906	-0.34477	0.45429	0.382043	0.736333	0.699063	0.932162	1	1
GeneID:104795199	eca-miR-9105	0.085069	1.52076	0.89968	-0.62108	0.388343	0.522914	0.688755	0.936829	1	1
GeneID:104797053	eca-miR-9055	0.360666	1.61949	1.08572	-0.53377	0.413473	0.517942	0.774822	0.942001	1	1
GeneID:100314885	eca-miR-1	4.20847	-0.81626	-0.22727	0.588988	0.453722	0.84674	0.691852	0.955439	1	1
GeneID:104795140	eca-miR-1249	3.04543	0.516329	0.31139	-0.20494	0.465193	0.640801	0.771517	0.960781	1	1
GeneID:104795273	eca-miR-9177	-0.30754	-0.91011	-1.29592	-0.38581	0.632819	0.533004	0.825368	1	1	1
GeneID:100314842	eca-miR-193a-3p	7.33856	0.095983	0.221531	0.125548	0.809005	0.554095	0.737348	1	1	1
GeneID:100314864	eca-miR-9a	-3.39469	0.336618	0.452454	0.115837	0.660845	0.564752	0.973816	1	1	1
GeneID:104797087	eca-miR-1543	-1.98203	0.888422	0.838061	-0.05036	0.594636	0.568113	0.987842	1	1	1
GeneID:104795060	eca-miR-8922	-0.45468	-0.72969	-0.85101	-0.12133	0.614673	0.573491	0.866579	1	1	1
GeneID:100314857	eca-miR-193b	1.6276	0.574324	0.804165	0.229841	0.729771	0.61346	0.89525	1	1	1
GeneID:100314945	eca-miR-450a	0.802547	0.223995	0.597471	0.373476	0.885971	0.623557	0.747279	1	1	1
GeneID:100315004	eca-miR-671-3p	6.34204	0.123766	0.175068	0.051302	0.7479	0.626449	0.889256	1	1	1
GeneID:104795242	eca-miR-2114	-1.2876	-0.90707	-0.8575	0.049568	0.636726	0.636093	1	1	1	1
GeneID:104795260	eca-miR-9159	0.664741	0.477309	0.922315	0.445006	0.897894	0.636291	0.773727	1	1	1
GeneID:104797042	eca-miR-3200	2.11741	-0.67044	-0.54268	0.127766	0.619084	0.639296	0.90435	1	1	1
GeneID:100314796	eca-miR-95	0.579331	-0.66086	-0.69756	-0.0367	0.651756	0.63975	0.997597	1	1	1
GeneID:100314957	eca-miR-652	1.3591	-0.2314	-0.51503	-0.28363	0.838196	0.641147	0.787862	1	1	1
GeneID:100314920	eca-miR-889	-3.05908	0.299593	0.363243	0.06365	0.744178	0.641639	0.99813	1	1	1
GeneID:100314946	eca-miR-450b-3p	0.588899	1.09821	0.792009	-0.3062	0.655345	0.643999	0.884486	1	1	1
GeneID:100315082	eca-miR-487b	-2.13565	0.226102	0.540405	0.314302	0.80768	0.652623	0.966255	1	1	1
GeneID:104795112	eca-miR-8985	-0.56769	-0.21501	-0.70176	-0.48674	0.894454	0.67874	0.75296	1	1	1
GeneID:100315073	eca-miR-133a	-0.00068	1.17903	0.87246	-0.30657	0.600756	0.689975	0.877348	1	1	1
GeneID:100315060	eca-miR-451	5.48242	0.794082	0.433895	-0.36019	0.526158	0.695386	0.719376	1	1	1
GeneID:100314794	eca-miR-328	8.79977	0.008327	-0.14666	-0.15499	0.983276	0.703066	0.682411	1	1	1
GeneID:100315048	eca-miR-1291a	-0.7801	0.198206	0.645733	0.447527	0.979979	0.704613	0.805343	1	1	1
GeneID:100314827	eca-miR-708	-1.58471	0.081498	0.610047	0.528549	0.852375	0.704813	0.87701	1	1	1
GeneID:100314858	eca-miR-590-3p	-2.16618	0.534753	0.738423	0.203669	0.768406	0.709655	0.927842	1	1	1
GeneID:104796471	eca-miR-8986b	2.39062	-0.57943	-0.33936	0.240065	0.605188	0.717972	0.81005	1	1	1
GeneID:100314951	eca-miR-504	2.41884	0.008459	0.225393	0.216934	0.988543	0.728794	0.72776	1	1	1
GeneID:100315080	eca-miR-381	1.1136	-0.50365	-0.44703	0.056622	0.70764	0.74565	0.90353	1	1	1
GeneID:100315053	MIR133A	0.436834	-0.77841	-0.31007	0.468339	0.653626	0.796328	0.772587	1	1	1
GeneID:100314781	eca-miR-628a	0.027741	0.362228	0.329401	-0.03283	0.804435	0.804713	0.977469	1	1	1
GeneID:104797093	eca-miR-6529	4.70136	-0.34193	-0.12836	0.213571	0.613933	0.830623	0.736403	1	1	1
GeneID:100314859	eca-miR-93	4.19582	-0.35803	-0.11766	0.240372	0.54819	0.838567	0.665256	1	1	1
GeneID:100314850	eca-miR-497	0.754043	0.7722	0.328062	-0.44414	0.775803	0.843409	0.873165	1	1	1
GeneID:104795268	eca-miR-425	0.847645	-1.2092	-0.6171	0.5921	0.620975	0.85903	0.773759	1	1	1
GeneID:100315046	eca-miR-190b	0.168478	-0.68106	0.144701	0.825756	0.764108	0.895523	0.679304	1	1	1
GeneID:100314831	eca-miR-187	-1.20339	-0.02668	-0.21428	-0.1876	0.962993	0.900522	0.903154	1	1	1
GeneID:104795275	eca-miR-9179	-1.13289	0.119505	0.027152	-0.09235	0.92158	0.916521	0.85184	1	1	1
GeneID:100314866	eca-miR-216b	-0.56001	-0.36905	0.258286	0.62734	0.868365	0.958826	0.7767	1	1	1
GeneID:100315041	MIR218-1	2.37658	-0.29294	-0.05018	0.242753	0.79073	0.962765	0.801751	1	1	1
GeneID:104795122	eca-miR-7143	-0.90032	-0.72088	0.321514	1.0424	0.849908	0.975078	0.789413	1	1	1
# gene_name
# tid	100	100	100	100	100	100	100	100	100	100	100
# hest

## Sheet: Legend  Supplementary File 2
Tabel of all miRNAs identified in synovial fluid. Columns show pairwise comparisons between different days. Log FC, P and FDR are shown for each comparison.
log CPM; log counts per million; logFC, log fold change; PV, p-value; FDR, false discovery adjusted p-value; D, day
